# Supplementary material for: Physicochemical and Antibacterial Properties of Alginate Films Containing Tansy (Tanacetum vulgare L.) Essential Oil
Source: Polymers (Basel). 2023 Jan 4;15(2):260. doi: 10.3390/polym15020260 (PMC9866307; doi:10.3390/polym15020260)
Supplement: Supplementary file 1 [file polymers-15-00260-s001.zip]

Archive with 1 entries (1 files):
- polymers-2096915-supplementary.pdf
